# Supplementary material for: Decoding the molecular landscape: A novel prognostic signature for uveal melanoma unveiled through programmed cell death-associated genes
Source: Medicine (Baltimore). 2024 May 3;103(18):e38021. doi: 10.1097/MD.0000000000038021 (PMC11062707; doi:10.1097/MD.0000000000038021)
Supplement: Supplementary file 2 [file medi-103-e38021-s002.xlsx]

## Sheet: Sheet1
Supplementary Table S2. The association between genes implicated in programmed cell death pathways and the prognostic outcomes in uveal melanoma (UM)
HR	exp(-coef)	Lower95	Upper95	p	gene	group
0.357622	2.79625	0.128065	0.998661	0.0497018	CPTP	protective
2.84374	0.35165	1.00437	8.05165	0.0490474	PSAP	risk
2.67383	0.373995	1.00458	7.11681	0.0489411	ATP6V1G1	risk
2.07378	0.482212	1.00375	4.28449	0.0488303	SRPX	risk
0.230894	4.33099	0.0537183	0.992439	0.0488194	UBQLN4	protective
5.82488	0.171677	1.01059	33.5735	0.0486376	NDUFS3	risk
0.373444	2.67778	0.140535	0.992356	0.0482281	ATP13A2	protective
4.34874	0.229952	1.01258	18.6765	0.0480661	ACSL6	risk
2.14548	0.466097	1.0069	4.57151	0.0479523	BMPR1B	risk
2.31474	0.432013	1.00823	5.31433	0.0477843	TP53INP2	risk
0.142294	7.02771	0.020682	0.978992	0.0475307	SUPT5H	protective
0.3984	2.51004	0.16033	0.989974	0.0475171	PINK1	protective
4.81609	0.207637	1.01872	22.7686	0.0473269	NEDD4	risk
3.42918	0.291615	1.01487	11.587	0.0472869	CASP6	risk
7.014	0.142572	1.02361	48.0613	0.0472858	CBL	risk
6.66883	0.149951	1.02354	43.4503	0.0472223	AP1M1	risk
2.00627	0.498436	1.00862	3.99073	0.0472078	BLOC1S2	risk
2.91833	0.342662	1.01511	8.38984	0.0468336	USP28	risk
2.37581	0.420909	1.01515	5.5602	0.0460827	GLUD1	risk
2.49055	0.401518	1.01751	6.09612	0.045721	MGAT5	risk
3.45986	0.289029	1.02453	11.684	0.0456096	GHITM	risk
1.4654	0.68241	1.00751	2.13137	0.0455955	LGALS3	risk
2.55025	0.392119	1.02335	6.35539	0.0444843	HMGCR	risk
3.95971	0.252543	1.03558	15.1407	0.0443199	LAPTM4A	risk
9.37095	0.106713	1.06187	82.6985	0.0440103	NLRP6	risk
1.90495	0.524947	1.01752	3.56635	0.043982	PDGFRB	risk
25.1934	0.039693	1.0927	580.858	0.0438691	NGF	risk
2.05763	0.485995	1.02085	4.14738	0.043626	AP1S3	risk
0.468901	2.13265	0.2247	0.978494	0.0436028	MAP1LC3C	protective
3.01129	0.332084	1.0341	8.76886	0.0432332	PTPN1	risk
0.376465	2.65629	0.146138	0.969804	0.0430247	CD44	protective
2.43234	0.411126	1.02842	5.75278	0.0429929	DNAJA1	risk
1.88676	0.53001	1.02119	3.48597	0.0426702	MET	risk
4.01431	0.249109	1.05141	15.3268	0.0420224	CAMKK2	risk
2.77237	0.360703	1.03811	7.40387	0.0418924	SHARPIN	risk
3.52782	0.283461	1.05227	11.8273	0.0411005	LGALS8	risk
0.268193	3.72865	0.0758696	0.948042	0.0410738	AMBRA1	protective
0.413631	2.41761	0.177504	0.963872	0.0408338	ENTPD1	protective
1.90709	0.524358	1.02827	3.537	0.0405181	FEZ1	risk
0.154201	6.48502	0.0259753	0.915412	0.0396651	MARK4	protective
5.96629	0.167608	1.08846	32.7036	0.0396272	ARHGEF7	risk
32.869	0.0304238	1.18577	911.113	0.0393517	CXCL1	risk
0.374312	2.67157	0.147117	0.952364	0.0391696	GPSM1	protective
0.17039	5.86887	0.0318491	0.911577	0.0386251	ATP6V1G2	protective
2.62992	0.38024	1.05375	6.56369	0.038251	CASP3	risk
0.303792	3.29173	0.0987396	0.934676	0.0377299	TFDP2	protective
5.24109	0.1908	1.09878	24.9996	0.0376966	SGPL1	risk
36.405	0.0274687	1.22926	1078.15	0.0375838	DDIAS	risk
8.94609	0.111781	1.13664	70.4116	0.0373759	GLI2	risk
0.132463	7.54929	0.019809	0.885779	0.037063	ATG7	protective
0.172696	5.79051	0.0331703	0.899118	0.0369522	PPARD	protective
2.2762	0.439329	1.05176	4.92609	0.03679	PRNP	risk
5.61249	0.178174	1.11186	28.331	0.0367681	CSNK2A1	risk
0.25394	3.93794	0.0702361	0.918122	0.0365966	RAB7A	protective
2.82675	0.353763	1.07121	7.45932	0.0358248	GRINA	risk
2.95833	0.338028	1.07472	8.14325	0.0357774	TRIM6	risk
0.0541761	18.4583	0.00356522	0.823247	0.0357233	DPF2	protective
1.61125	0.620637	1.03343	2.51213	0.0352827	RAC2	risk
44.064	0.0226943	1.30479	1488.09	0.0350212	RTKN2	risk
0.39302	2.5444	0.165032	0.93597	0.0349075	TNFSF12	protective
1.13596e+06	8.8031e-07	2.70921	4.76306e+11	0.0347853	CSF3	risk
0.350802	2.85061	0.13275	0.92702	0.0346173	CTH	protective
4.94013	0.202424	1.12676	21.6594	0.0341564	PHB	risk
2.28476	0.437683	1.06436	4.90445	0.0340054	PPP3CA	risk
4.30658	0.232203	1.11769	16.5937	0.0338681	CISD2	risk
0.0653313	15.3066	0.00529951	0.805392	0.0332677	OGG1	protective
4.4684	0.223794	1.12724	17.7129	0.0331381	TMBIM6	risk
0.156429	6.39266	0.0283954	0.861763	0.0331017	CHMP6	protective
0.21566	4.63693	0.0526978	0.882566	0.0328658	DHRSX	protective
2.46063	0.4064	1.07635	5.62521	0.0328121	MOAP1	risk
35.9934	0.0277829	1.34182	965.499	0.0327479	BDKRB2	risk
2.39523	0.417497	1.07478	5.33795	0.0326514	MIR199A1	risk
3.08924	0.323704	1.09806	8.69111	0.0325798	TBK1	risk
2.62635	0.380757	1.0837	6.36493	0.0325213	UFM1	risk
2.26881	0.44076	1.07077	4.80727	0.0324795	PDLIM1	risk
4.49626	0.222407	1.1352	17.8086	0.0323116	SCFD1	risk
0.295851	3.38008	0.0971079	0.901344	0.0321369	MAPK8IP1	protective
8.19798	0.121981	1.19765	56.1159	0.0320539	YWHAE	risk
2.09622	0.477048	1.06904	4.11037	0.0312177	FGFR1	risk
3.23803	0.30883	1.11378	9.41375	0.0309385	GLUD2	risk
3.29788	0.303225	1.11663	9.74	0.0308022	KIF2C	risk
2.4154	0.414009	1.08639	5.37022	0.0305234	PTPN11	risk
4.53413	0.220549	1.15385	17.8172	0.0303943	FLCN	risk
3.16139	0.316317	1.11592	8.95616	0.0302805	GOT1	risk
4.54331	0.220104	1.15545	17.8646	0.0302499	YWHAB	risk
4.55563	0.219508	1.15681	17.9406	0.0301397	NOX4	risk
0.214155	4.66952	0.0532182	0.861778	0.0300544	ATG13	protective
1.42021	0.704119	1.03479	1.94919	0.0298798	UCHL1	risk
5.94686	0.168156	1.19093	29.6954	0.0297857	SLC38A9	risk
1.71002	0.584788	1.05399	2.77439	0.0297856	KIT	risk
3.61227	0.276834	1.13864	11.4597	0.0292296	MAP2K1	risk
15.7796	0.0633729	1.34209	185.528	0.0282382	TUBB3	risk
2.19682	0.455203	1.0878	4.43653	0.0281902	LIPA	risk
7.55225	0.132411	1.2447	45.8234	0.0279547	LARP1	risk
0.0546012	18.3146	0.00410076	0.72701	0.0277128	MAP6	protective
2.21815	0.450826	1.0919	4.5061	0.0275888	HSP90AA1	risk
3.05543	0.327286	1.1326	8.24268	0.0273923	CUL1	risk
1.56281	0.639872	1.05127	2.32326	0.0273042	MMP2	risk
2.29264	0.436179	1.09803	4.78691	0.0271783	ADGRG1	risk
2.3214	0.430775	1.10018	4.89817	0.0270653	TFRC	risk
3.64222	0.274558	1.15878	11.448	0.0269544	BAX	risk
2.05901	0.48567	1.08885	3.89359	0.0262954	ANGPTL4	risk
6.24777e+12	1.60057e-13	32.3622	1.20618e+24	0.0262692	PIK3R2	risk
4.26707	0.234353	1.18684	15.3415	0.0262613	TRAP1	risk
2.3292	0.429332	1.10523	4.90866	0.0262151	RAB3GAP2	risk
124481	8.03338e-06	4.06843	3.8087e+09	0.0259977	NLRP7	risk
5.25738	0.190209	1.22106	22.6361	0.0258745	BAG1	risk
0.03912	25.5624	0.00226638	0.675251	0.0257372	ALOX12	protective
2.70758	0.369334	1.12861	6.49559	0.0256849	DDIT3	risk
2.60182	0.384346	1.12471	6.0189	0.0254434	GSDMD	risk
4.37067	0.228798	1.19875	15.9355	0.0254425	TNFRSF1A	risk
30.0323	0.0332975	1.5359	587.236	0.0249067	STBD1	risk
2.65751	0.376292	1.13197	6.23901	0.0247915	YWHAQ	risk
2.14156	0.466948	1.10193	4.16206	0.0246868	EZR	risk
2.42185	0.412908	1.12093	5.23254	0.0244225	PEA15	risk
0.428389	2.33433	0.205094	0.894798	0.0240863	HACD2	protective
1.87464	0.533437	1.08702	3.23293	0.0238183	CDH1	risk
7.392	0.135281	1.30854	41.7576	0.0235517	DLST	risk
2.85449	0.350325	1.15519	7.05352	0.0230553	GSS	risk
0.459125	2.17806	0.234911	0.897343	0.0227998	CTNNB1	protective
2.15799	0.463395	1.11301	4.18408	0.0227926	GNPTAB	risk
2.48921	0.401734	1.13555	5.45652	0.0227614	DNAJC10	risk
2.52118	0.39664	1.1376	5.58752	0.022758	ATM	risk
13.319	0.0750806	1.43562	123.568	0.0227195	PF4	risk
0.303524	3.29464	0.10967	0.840032	0.0216998	FYCO1	protective
0.0945115	10.5807	0.0126165	0.707996	0.0216723	KIF25	protective
0.231686	4.31619	0.0665659	0.806392	0.0215544	EIF4G1	protective
3.39868	0.294232	1.19779	9.64365	0.0214973	DYRK2	risk
0.305201	3.27653	0.111478	0.835567	0.0209122	SMPD1	protective
5.73334	0.174418	1.30643	25.1611	0.0206574	NAT1	risk
3.669	0.272554	1.22541	10.9853	0.0201646	MPV17L	risk
7.00898	0.142674	1.35857	36.1598	0.0200177	ATP6V1E1	risk
0.216003	4.62956	0.0594183	0.785236	0.0199598	SIRPA	protective
9.33969	0.10707	1.42875	61.0534	0.0196777	HIC1	risk
6.01409	0.166276	1.33366	27.1204	0.0195625	ERO1A	risk
2.13752	0.467832	1.13008	4.04306	0.0194897	NFATC4	risk
0.212197	4.7126	0.0578135	0.778842	0.019454	RAF1	protective
4.91457	0.203477	1.29376	18.6689	0.0193778	CHMP2A	risk
1.72649	0.579211	1.09238	2.72867	0.0193703	HMOX1	risk
5.84286	0.171149	1.3309	25.6511	0.0193519	ATP23	risk
0.267187	3.74269	0.0889967	0.802154	0.0186227	DAPL1	protective
3.72002	0.268815	1.24874	11.0821	0.0183341	IFNAR1	risk
5.63952	0.17732	1.34241	23.6919	0.0181738	BID	risk
0.611629	1.63498	0.406894	0.919382	0.0180708	ERBB3	protective
4.6485	0.215123	1.30145	16.6034	0.0180004	ST20	risk
2.35115	0.425324	1.15871	4.77073	0.017885	HMGB2	risk
0.25247	3.96086	0.0808283	0.7886	0.017853	FHIT	protective
6.43047	0.15551	1.37963	29.9726	0.0178005	NDEL1	risk
2.30609	0.433635	1.15611	4.59994	0.0177053	BCL3	risk
5.13166	0.194869	1.32965	19.8052	0.0176227	ARF6	risk
2.95646	0.338243	1.20876	7.23108	0.0175282	SHC1	risk
6.70333	0.14918	1.40089	32.0757	0.0172181	PSEN1	risk
4.4322	0.225622	1.30311	15.0749	0.0171319	CEMIP	risk
0.199663	5.00844	0.0531318	0.75031	0.0170668	TSC2	protective
6.55911	0.15246	1.40069	30.7148	0.0169522	ATP6V0A2	risk
5.2058	0.192093	1.34768	20.109	0.0167242	MYL6	risk
17.2456	0.0579858	1.67725	177.32	0.0166243	CBS	risk
3.30272	0.302781	1.24337	8.77289	0.0165308	STING1	risk
5.25987	0.190119	1.35772	20.3769	0.0162819	ACTB	risk
0.201287	4.96804	0.0544766	0.743738	0.0162187	STAT5A	protective
0.16289	6.13912	0.0371542	0.714134	0.0161089	CDK11B	protective
3.39478	0.29457	1.25494	9.18336	0.0160748	ZEB1	risk
5.59726	0.178659	1.38002	22.7021	0.0159161	SLC39A8	risk
0.140811	7.10174	0.0288396	0.687512	0.0153894	PELI3	protective
6.5963	0.1516	1.43432	30.3357	0.0153809	CTTN	risk
1.38674	0.721118	1.06571	1.80447	0.0149465	LY96	risk
3.00139	0.333179	1.24155	7.25572	0.0146723	SLC1A5	risk
6.00999	0.16639	1.42395	25.366	0.0146455	PARP2	risk
5.57533	0.179362	1.40566	22.1137	0.0145122	ATF6	risk
0.211917	4.71883	0.0610805	0.735239	0.014504	HYAL2	protective
3.19671	0.312822	1.26226	8.09574	0.0142372	DLAT	risk
0.17342	5.76633	0.0427553	0.703413	0.0141902	MAN2B1	protective
0.247841	4.03484	0.0814118	0.754501	0.0140529	SHISA5	protective
2.07975	0.480826	1.16127	3.72469	0.0137842	PRKCA	risk
5.59308e+17	1.78792e-18	4607.1	6.79006e+31	0.0135201	IL2	risk
0.142414	7.0218	0.0305032	0.664902	0.0131725	SUMF1	protective
8.59371	0.116364	1.57593	46.8625	0.0129355	PTHLH	risk
5.63117	0.177583	1.44229	21.9859	0.0128842	PDIA3	risk
2.63481	0.379534	1.2291	5.64824	0.0127682	TRAF5	risk
3.80582	0.262756	1.32955	10.8941	0.0127454	EIF2AK3	risk
0.639578	1.56353	0.450298	0.90842	0.0125443	GSTP1	protective
0.168007	5.95212	0.0415752	0.678927	0.0122989	BORCS6	protective
4.64413	0.215325	1.39599	15.45	0.0122822	ABCC1	risk
10.261	0.0974563	1.66131	63.3766	0.0121973	PRELID1	risk
1210.39	0.000826182	4.78191	306370	0.0119305	TRIML2	risk
5.81941	0.171839	1.50121	22.5589	0.0108451	KITLG	risk
1.9503	0.512743	1.16731	3.25847	0.0107506	NBN	risk
0.241302	4.14418	0.0813833	0.715464	0.0103548	PLA2G15	protective
2.22925	0.448581	1.20955	4.10862	0.0101752	NOTCH3	risk
2.1085	0.47427	1.19392	3.72369	0.0101475	IQGAP1	risk
4.48201	0.223114	1.42966	14.0512	0.01008	PLK1	risk
2.46547	0.405602	1.24073	4.89917	0.0100061	ATP6V1H	risk
2.81415	0.355348	1.28083	6.18303	0.00998787	HSP90B1	risk
6.96882	0.143496	1.59561	30.4364	0.00984615	AP1S1	risk
270.825	0.00369242	3.91733	18723.6	0.00954978	MTMR8	risk
0.107342	9.316	0.0198616	0.580131	0.00952867	NPRL2	protective
0.236793	4.22311	0.0798657	0.702063	0.00938037	HIP1R	protective
4.73556	0.211168	1.46867	15.2692	0.00922968	SERINC3	risk
4.1414	0.241464	1.42179	12.0631	0.00918442	ABL2	risk
2.65329	0.376891	1.27394	5.5261	0.00914057	UBE2K	risk
6.63065	0.150815	1.60008	27.4772	0.00910725	ACACA	risk
0.291702	3.42816	0.115637	0.735838	0.00906149	ADRB2	protective
4.43119	0.225673	1.44959	13.5455	0.00902205	DLD	risk
0.140181	7.13363	0.0321042	0.612092	0.00898313	PDK2	protective
27.6354	0.0361855	2.32405	328.613	0.00859957	TFDP1	risk
2.54794	0.392473	1.26848	5.11793	0.00858193	SDCBP	risk
0.067514	14.8117	0.00907945	0.502029	0.00845996	TRIM8	protective
5.22785e+06	1.91283e-07	52.9824	5.15841e+11	0.00837422	GSDMC	risk
0.111661	8.95564	0.0219247	0.568688	0.00830192	FBXO7	protective
3.79842	0.263267	1.41255	10.2141	0.00818519	NACC2	risk
2.77881	0.359866	1.3033	5.92478	0.00815182	PTK2	risk
0.0281006	35.5865	0.00199678	0.395459	0.00810663	HYAL1	protective
0.264151	3.78572	0.0986692	0.707167	0.008059	CDIP1	protective
3.68124	0.271648	1.40629	9.63634	0.00794455	MANBA	risk
3.4539	0.289528	1.38388	8.62027	0.0079029	MMP1	risk
0.188853	5.29513	0.0553341	0.644545	0.00778596	QARS1	protective
3.42295	0.292146	1.38345	8.46911	0.0077633	STK3	risk
0.484792	2.06274	0.284617	0.825752	0.00770871	RAB34	protective
2.68682	0.372187	1.29973	5.55424	0.00764148	CDK5R1	risk
0.301502	3.31673	0.125401	0.7249	0.00738969	ATG2A	protective
3.17559	0.314902	1.36474	7.3892	0.00732603	SNX16	risk
3346.22	0.000298845	8.89152	1.25931e+06	0.00731581	SYTL4	risk
2.17832	0.459069	1.23326	3.8476	0.007312	ATP6V1C1	risk
4.34723	0.230032	1.48599	12.7177	0.00729318	EIF2S1	risk
7.66802	0.130412	1.73437	33.9019	0.00723047	YWHAG	risk
135.61	0.00737407	3.8334	4797.36	0.00696492	CEACAM5	risk
11.0942	0.0901371	1.94355	63.3282	0.00677584	PSME3	risk
0.233255	4.28716	0.0813683	0.66866	0.00674858	CSNK2A2	protective
4.9485	0.202081	1.56156	15.6816	0.00658147	CYCS	risk
2.63876	0.378967	1.31142	5.30955	0.00652978	PIM2	risk
3.51438	0.284545	1.42521	8.66601	0.00634503	VEGFA	risk
2.15513	0.46401	1.24208	3.73936	0.00631437	SLC17A5	risk
1.8912	0.528765	1.19715	2.98761	0.00630911	SERPINE1	risk
5.43588	0.183963	1.6133	18.3157	0.00630143	SOD1	risk
3.3904	0.294951	1.41263	8.13713	0.00626957	MCL1	risk
0.0339157	29.4848	0.00300331	0.383003	0.00622097	ZDHHC3	protective
8.33498	0.119976	1.82591	38.0478	0.00619754	GNPTG	risk
4.73619e+11	2.1114e-12	2161.85	1.0376e+20	0.00607664	ERN2	risk
6.39089	0.156473	1.7032	23.9805	0.0059736	PDHA1	risk
133.074	0.00751463	4.08683	4333.1	0.00592113	BRCA2	risk
1.59087e+09	6.28586e-10	450.01	5624039556263330	0.00588568	MMP13	risk
6.32544	0.158092	1.70229	23.5044	0.00588179	ITM2C	risk
2.52174	0.396551	1.30629	4.86811	0.00584878	LAPTM4B	risk
0.0707291	14.1385	0.0107876	0.463736	0.00576434	KAT8	protective
7.76387	0.128802	1.81462	33.2177	0.00571998	CHEK2	risk
7.46888	0.133889	1.79546	31.0696	0.00569807	DAP	risk
47.2308	0.0211726	3.07786	724.772	0.00566002	NOX1	risk
0.131883	7.58249	0.0314949	0.55225	0.00556136	SATB1	protective
4.58422	0.21814	1.56363	13.4399	0.00552857	CTSH	risk
3.30976	0.302136	1.42142	7.70676	0.00551324	RHOB	risk
12.6301	0.0791762	2.10687	75.7134	0.00551121	VDAC1	risk
6.807	0.146908	1.76069	26.3166	0.00543755	HEXB	risk
3.185	0.313972	1.40775	7.20594	0.00542001	HSPA5	risk
0.346221	2.88832	0.16442	0.729042	0.00524227	WDR6	protective
2.36743	0.422399	1.29278	4.33539	0.00524028	LGALS1	risk
3.61706	0.276468	1.46843	8.9096	0.00518557	FAM98A	risk
1.43857	0.695137	1.11504	1.85596	0.00514622	S100A4	risk
0.269413	3.71177	0.107507	0.675154	0.00514196	RYR1	protective
1.78612	0.559873	1.19133	2.67787	0.00499678	HTRA1	risk
5.76351	0.173506	1.69905	19.5509	0.00494637	AIFM1	risk
3.55069	0.281635	1.46856	8.58491	0.00490709	SLC11A2	risk
50.3478	0.0198618	3.28579	771.476	0.00488945	IL6	risk
1.99107	0.502242	1.234	3.21261	0.00478192	FN1	risk
3.715	0.269179	1.49561	9.22784	0.00469732	SLC35F6	risk
1.82888	0.546783	1.20354	2.77913	0.00468752	PIK3C2A	risk
3.46168	0.288877	1.46549	8.17691	0.00463392	IDUA	risk
3.28873	0.304069	1.44367	7.49186	0.00459583	STRADB	risk
3.90014	0.256401	1.52256	9.99044	0.00456904	SELENOS	risk
5.27668	0.189513	1.67542	16.6187	0.00448845	NTF3	risk
2.10893	0.474174	1.26236	3.52324	0.00437547	COL4A2	risk
4.41654	0.226421	1.59267	12.2473	0.00431299	INHBB	risk
5.43163	0.184107	1.7006	17.3483	0.00428807	TMEM161A	risk
1.95799	0.510728	1.236	3.10171	0.00420085	MTDH	risk
2.24882	0.444677	1.29283	3.91172	0.00411369	PHLDA2	risk
2.41277	0.414462	1.32325	4.39936	0.00405484	EMC2	risk
1.41416	0.707132	1.11664	1.79096	0.00403602	HTR2B	risk
3.17418	0.315042	1.44484	6.9734	0.00402272	TRIB3	risk
18.5017	0.054049	2.53647	134.957	0.00400166	ITGB3	risk
0.200896	4.97769	0.0674059	0.598751	0.00397039	SLC9A3R1	protective
2332.02	0.000428812	12.0035	453062	0.00392213	IFNAR2	risk
2.18666	0.457319	1.28589	3.71842	0.00387427	SORL1	risk
5.46752	0.182898	1.72638	17.3158	0.00387314	MELK	risk
1.66705	0.599862	1.17991	2.3553	0.00375345	NT5E	risk
12.391	0.080704	2.26028	67.9278	0.00373947	ARF1	risk
42.5563	0.0234983	3.37264	536.981	0.00373349	EYA4	risk
9.42503	0.1061	2.07768	42.7551	0.00363995	RHEB	risk
6.24547	0.160116	1.82882	21.3285	0.00346331	IKBKE	risk
3.46314	0.288755	1.5062	7.96266	0.00345378	G0S2	risk
0.274873	3.63805	0.11601	0.651278	0.00334329	ACSF2	protective
3.3522	0.298311	1.49528	7.51517	0.00331736	TCIRG1	risk
11.4798	0.0871092	2.25838	58.3546	0.00326137	MFF	risk
5.39586	0.185327	1.75712	16.5699	0.00323318	AUP1	risk
2.77336	0.360573	1.41437	5.43812	0.00298721	CTSC	risk
0.0235399	42.4811	0.00199159	0.278232	0.002928	SIRT2	protective
4.85447	0.205996	1.71676	13.7269	0.00289197	BACH1	risk
3.06948	0.325788	1.47073	6.40612	0.00281182	ATF3	risk
5.37668	0.185989	1.78494	16.1958	0.00279167	FOXF1	risk
2.6762	0.373664	1.4043	5.10011	0.00277219	UBE2C	risk
8.32579	0.120109	2.07761	33.3647	0.00276797	CIB1	risk
2.78814	0.358662	1.42667	5.44885	0.00270496	LYN	risk
4.38371	0.228117	1.67162	11.496	0.00266046	CXCL8	risk
6.00371	0.166564	1.87008	19.2743	0.00259669	TRIM65	risk
6.72727	0.148649	1.95317	23.1706	0.00252004	EZH2	risk
2.98936	0.33452	1.47025	6.07806	0.00249039	RETREG1	risk
2.37531	0.420998	1.35855	4.15302	0.00240633	PRKDC	risk
3.79199	0.263714	1.60363	8.96662	0.00240133	PBK	risk
7.09689	0.140907	2.01136	25.0406	0.0023171	MCU	risk
0.0940758	10.6297	0.0205974	0.429678	0.0022888	GNAI2	protective
0.35434	2.82215	0.182145	0.689321	0.00224487	FDFT1	protective
12.6667	0.0789474	2.4943	64.3243	0.00219569	TRIM13	risk
10.095	0.0990586	2.31284	44.0626	0.00210359	ATP5MC3	risk
1.71654	0.582568	1.21699	2.42114	0.00207635	CHAC1	risk
4.18137e+06	2.39156e-07	260.674	6.70718e+10	0.00202831	TERT	risk
4.23041	0.236384	1.69509	10.5578	0.00199527	STEAP3	risk
1.58511	0.63087	1.18426	2.12165	0.00195566	EEF1A2	risk
4.91876	0.203303	1.79737	13.4609	0.00192577	ACSL3	risk
4.97854	0.200862	1.80626	13.7222	0.00191607	DDRGK1	risk
0.259842	3.84849	0.110926	0.608673	0.00191486	PYCARD	protective
0.0351896	28.4175	0.00426923	0.290054	0.00187077	TNK2	protective
12.1269	0.0824611	2.52139	58.3258	0.00184549	PGAM5	risk
3.4117	0.293109	1.57718	7.38006	0.00182462	YWHAZ	risk
11.798	0.0847603	2.50896	55.4782	0.00178056	PPIF	risk
3.10771	0.321781	1.53377	6.29678	0.00164869	ACSL1	risk
7.68694	0.130091	2.16708	27.2666	0.00159322	HIP1	risk
3.12648	0.319848	1.54194	6.33936	0.00157409	ITGA5	risk
10.1781	0.0982503	2.42154	42.78	0.0015391	LTBR	risk
4.47582	0.223423	1.77975	11.256	0.0014469	CDKN3	risk
10.9966	0.090937	2.5234	47.9217	0.00141083	MMP11	risk
0.0133282	75.0288	0.000947235	0.187536	0.00137106	SIAH2	protective
0.423724	2.36002	0.250503	0.716728	0.00136521	TIMP3	protective
0.163318	6.12302	0.0539091	0.494774	0.00135428	PML	protective
2.04924	0.487986	1.32271	3.17483	0.00131771	NQO1	risk
8.27958	0.120779	2.30164	29.7838	0.0012111	PTRH2	risk
4.0839	0.244864	1.75679	9.49362	0.0010786	PAWR	risk
5.63209	0.177554	2.0038	15.8301	0.00104487	ITGA6	risk
4.0793	0.24514	1.76832	9.41044	0.000978838	ACKR3	risk
0.348626	2.8684	0.186403	0.65203	0.000971131	GPR153	protective
0.0419593	23.8326	0.00637654	0.276103	0.000971046	GLB1	protective
4.70918	0.212351	1.88749	11.7492	0.000894457	MSX1	risk
366.476	0.00272869	11.2698	11917.3	0.000889229	PTGS2	risk
4.66338	0.214437	1.88315	11.5483	0.000874624	SLC39A14	risk
9.58357	0.104345	2.55035	36.0127	0.000819617	LPAR1	risk
3.52417	0.283755	1.68938	7.35169	0.000785964	CEBPB	risk
6.44094	0.155257	2.17193	19.1008	0.000783938	BIRC5	risk
7.28726	0.137226	2.29463	23.1428	0.000755202	GLA	risk
8.19839	0.121975	2.41289	27.8561	0.000747786	LAMTOR2	risk
0.218779	4.57083	0.0905998	0.528302	0.000728717	ACP5	protective
5.51194	0.181424	2.05617	14.7758	0.000691947	AURKA	risk
6.39071	0.156477	2.20054	18.5596	0.000649896	AIFM2	risk
0.17156	5.82887	0.0627298	0.469199	0.000594438	PRKCD	protective
6.55925	0.152456	2.24323	19.1794	0.000590868	P2RX4	risk
117.006	0.00854659	7.80336	1754.42	0.000566497	UFC1	risk
4.98785	0.200487	2.01391	12.3534	0.00051486	XBP1	risk
44.202	0.0226234	5.23954	372.9	0.000497371	SNAPIN	risk
8.90685	0.112273	2.6224	30.2517	0.000456028	PDK1	risk
33.3717	0.0299655	4.76143	233.894	0.000414345	HAX1	risk
0.0806813	12.3945	0.0200327	0.324942	0.000397955	CTDSP2	protective
12.322	0.0811555	3.11732	48.7061	0.000341855	S100A13	risk
25.9084	0.0385976	4.39538	152.716	0.00032351	PPIA	risk
14.6632	0.068198	3.40575	63.1313	0.000311892	PRDX4	risk
104.862	0.00953638	8.3867	1311.12	0.000306118	ZC3HC1	risk
2.29698	0.435355	1.47994	3.56509	0.00020914	SQLE	risk
1.87271	0.533985	1.35116	2.59557	0.000165156	MMP9	risk
3.07297	0.325418	1.74604	5.40833	9.92699e-05	TNFRSF19	risk
0.148777	6.72148	0.0578156	0.382847	7.78625e-05	CTSF	protective
0.334873	2.9862	0.196105	0.571837	6.14669e-05	MYH14	protective
39.0906	0.0255816	6.85093	223.046	3.69517e-05	GUSB	risk
2.99395	0.334007	1.80541	4.96493	2.14518e-05	TWIST1	risk
0.0148453	67.3614	0.00230417	0.0956451	9.45456e-06	SIRT3	protective
